# Supplementary material for: Exhaustive Exercise Increases Spontaneous but Not fMLP-Induced Production of Reactive Oxygen Species by Circulating Phagocytes in Amateur Sportsmen
Source: Biology (Basel). 2022 Jan 10;11(1):103. doi: 10.3390/biology11010103 (PMC8773189; doi:10.3390/biology11010103)
Supplement: Supplementary file 1 [file biology-11-00103-s001.zip]

Archive with 1 entries (1 files):
- biology-1520891-supplementary.xlsx
