# Supplementary material for: Exhaustive Exercise Increases Spontaneous but Not fMLP-Induced Production of Reactive Oxygen Species by Circulating Phagocytes in Amateur Sportsmen
Source: Biology (Basel). 2022 Jan 10;11(1):103. doi: 10.3390/biology11010103 (PMC8773189; doi:10.3390/biology11010103)
Supplement: Supplementary file 1 [file biology-11-00103-s001.zip › biology-1520891-supplementary.xlsx]

## Sheet: WBC
	Supplemental data for article:
	Exhaustive exercise increases spontaneous but not fMLP-induced production of reactive oxygen species by circulating phagocytes in amateur sportsmen
	Adam Chmielecki1, Krzysztof Bortnik1, Szymon Galczynski2, Gianluca Padula2, Hanna Jerczynska3, Robert Stawski4, Dariusz Nowak4
	Table S1. Total number of white blood cells [x103/µL] in peripheral blood in response to exhaustive treadmill run
			Before	Just After	1h	3h	5h	24h
	1	Powerlifters	6.5	12.2	15.9	11.7	12.2	6.1
	2	Powerlifters	3.2	12.5	6.3	6.5	6.1	3.4
	3	Powerlifters	4.6	8.1	7.9	10.5	9.6	5
	4	Powerlifters	5.3	8.2	6.1	10.3	9	5.3
	5	Powerlifters	4.6	9	7.9	8.2	7.2	4.5
	6	Powerlifters	3.6	7.9	6.6	7.6	5.9	4
	7	Powerlifters	4.3	6.4	7.4	9.5	8.2	3.6
	8	Powerlifters	8.7	9.8	8.5	16.8	13.4	6.4
	9	Soccer players	4.6	5.4	7.5	7.6	6.8	4.1
	10	Soccer players	5.5	8.8	12	11.5	10.8	4
	11	Soccer players	6	8.9	6.8	8.2	7.8	5.3
	12	Soccer players	6.2	10	8	9.2	9.4	7.6
	13	Soccer players	6	9	10.7	10.4	9.8	5.8
	14	Soccer players	4.6	8.1	7.9	10.5	9.6	5
	15	Soccer players	5.8	12.3	9.5	11.2	11.6	5.8
	16	Soccer players	5.8	8.1	10.3	12	11.5	5.5
	17	Soccer players	6.5	8.8	6.5	8.4	8.6	6.7
	18	Soccer players	8.6	11.8	14.6	12.9	11.7	5.8
	Table S2. Total number of Monocytes [x103/µL] in peripheral blood in response to exhaustive treadmill run
			Before	Just After	1h	3h	5h	24h
	1	Powerlifters	0.2	0.3	0.3	0.6	0.6	0.3
	2	Powerlifters	0.2	0.3	0.1	0.2	0.2	0.1
	3	Powerlifters	0.2	0.3	0.3	0.2	0.3	0.3
	4	Powerlifters	0.2	0.3	0.3	0.4	0.4	0.3
	5	Powerlifters	0.2	0.3	0.2	0.2	0.3	0.2
	6	Powerlifters	0.1	0.2	0.2	0.2	0.3	0.1
	7	Powerlifters	0.1	0.2	0.3	0.5	0.4	0.2
	8	Powerlifters	0.3	0.3	0.2	0.3	0.2	0.2
	9	Soccer players	0.1	0.2	0.3	0.2	0.3	0.2
	10	Soccer players	0.3	0.2	0.3	0.2	0.4	0.3
	11	Soccer players	0.1	0.2	0.2	0.3	0.3	0.1
	12	Soccer players	0.2	0.7	0.4	0.4	0.3	0.4
	13	Soccer players	0.2	0.3	0.4	0.4	0.5	0.2
	14	Soccer players	0.2	0.3	0.3	0.2	0.3	0.3
	15	Soccer players	0.2	0.4	0.3	0.2	0.4	0.3
	16	Soccer players	0.2	0.3	0.4	0.3	0.4	0.3
	17	Soccer players	0.2	0.3	0.2	0.2	0.3	0.2
	18	Soccer players	0.4	0.6	0.5	0.4	0.4	0.3
	Table S3. Total number of Granulocytes [x103/µL] in peripheral blood in response to exhaustive treadmill run
			Before	Just After	1h	3h	5h	24h
	1	Powerlifters	3.9	9	13.9	8.7	9.1	3.9
	2	Powerlifters	1.9	9.9	5.2	5	4.4	2.2
	3	Powerlifters	2.9	4.4	6.3	8.9	7.7	3.1
	4	Powerlifters	3.4	4.7	4.3	8	6.9	3.3
	5	Powerlifters	2.8	5	6.1	6.1	4.9	2.5
	6	Powerlifters	2.2	4.4	5.1	6.1	4.3	2.5
	7	Powerlifters	2.2	3.6	5.1	14.7	6	1.8
	8	Powerlifters	5.3	5.8	6.5	14.7	11.2	4.1
	9	Soccer players	2.6	2.7	5.8	5.7	4.7	2.1
	10	Soccer players	2.9	6.5	10.4	10	8.6	2.2
	11	Soccer players	3.5	5.9	4.7	6	5.4	3.3
	12	Soccer players	3.6	4.8	5	6.5	7.2	4.7
	13	Soccer players	4	4.8	8.8	8.7	7.7	3.8
	14	Soccer players	2.9	4.4	6.3	8.9	7.7	3.1
	15	Soccer players	3.6	6.7	7.3	9.7	9.3	3.7
	16	Soccer players	3.1	5	8.2	10.3	9.2	3.1
	17	Soccer players	4.1	5.4	4.8	6.4	6.2	4.6
	18	Soccer players	6.4	8.2	12.4	11.1	9.6	4
	Table S4. The absolute fMLP-LBCL (N-formyl-L-methionyl-L-leucyl-L-phenylalanine - induced luminol enhanced whole blood chemiluminescence) in peripheral blood in response to exhaustive treadmill run [RLU]
			Before	Just After	1h	3h	5h	24h
	1	Powerlifters	11259.7	48452.3	27411.7	19723.7	10905	5039
	2	Powerlifters	1131.33	17157.3	7469.33	16112.3	2702	1480
	3	Powerlifters	7121.33	20934.3	6680.33	6936.67	7157	7430.67
	4	Powerlifters	7070.67	14903	6596	7910.33	8806.67	3608
	5	Powerlifters	4686.33	16715.3	18081.3	13822.7	20144.3	4144
	6	Powerlifters	2037.33	7103	3105.33	8814.33	1820.67	2172.33
	7	Powerlifters	3977.33	3830.67	2086.67	4467.67	2270.67	932
	8	Powerlifters	21703.3	50061.7	6984	20058.3	16939.3	6139.67
	9	Soccer players	33900.7	29260.3	4382	17315.3	14200	10448.3
	10	Soccer players	19211.3	19147.7	16892	30474	18681.3	11597.3
	11	Soccer players	5273	6908.33	3756.33	7420.33	4810.33	3856.33
	12	Soccer players	5789	13378	9970.67	11401.3	9852.67	10655
	13	Soccer players	26130	30929.3	15737	36879.3	10153.7	10904.7
	14	Soccer players	3096.33	5163.33	6271.33	6968.67	5691.33	2694
	15	Soccer players	29520.7	32328	36245.7	54972	56227	23511.7
	16	Soccer players	18369.3	13233	17155.3	56270.7	20200.3	15500.7
	17	Soccer players	31656.3	57317.7	10150.3	49555	41291.3	30191
	18	Soccer players	5486.33	19182.7	14209.7	11588.3	4669.33	11648.3
	Table S5. The absolute rLBCL (resting luminol enhanced whole blood chemiluminescence) in response to exhaustive treadmill run [RLU]
			Before	Just After	1h	3h	5h	24h
	1	Powerlifters	5784.5	36765.5	21079.8	10178.8	8470.83	1126
	2	Powerlifters	527.333	9795	2999	5359	740.333	1217
	3	Powerlifters	5849	14044.3	3393.67	3569.67	3149	2104.33
	4	Powerlifters	6249.33	16405	4421.33	5410	5970.33	2235.67
	5	Powerlifters	2283	11430.7	8183	6155.33	10632	2344.67
	6	Powerlifters	885.333	3914	1469.33	4120.67	138	1279.67
	7	Powerlifters	1690.67	2467	1400	1410	628.333	610.667
	8	Powerlifters	4931.33	17512.2	3161.67	10021.7	7390.33	2297.67
	9	Soccer players	16818	12520	920.333	4590	5352	1694.33
	10	Soccer players	2700.33	4173.33	1937.67	2396	2125.33	1610.67
	11	Soccer players	1470.67	1334.67	284.333	583.333	332.667	661
	12	Soccer players	4220.67	9903.67	3991	3175.67	5218.67	4604
	13	Soccer players	14139.7	30546.7	8140.67	15377	4256.67	4518.83
	14	Soccer players	2523	3633.33	2613.33	3269.67	1088	1468
	15	Soccer players	809.333	2536	533.333	715.667	408.667	3075.67
	16	Soccer players	9002.67	11682	10254.3	2661.67	15416	2656.33
	17	Soccer players	6837	26803.3	2967.67	17066.3	22334	2324.33
	18	Soccer players	3295.33	12694	8534.33	6535.67	2692.67	737.333
